# Supplementary material for: Genetic diversity of Microsporidia in the circulatory system of endemic amphipods from different locations and depths of ancient Lake Baikal
Source: PeerJ. 2018 Aug 2;6:e5329. doi: 10.7717/peerj.5329 (PMC6076988; doi:10.7717/peerj.5329)
Supplement: File S1 [file peerj-06-5329-s004.fasta]

>KT956054_Listv3_(Eulimnogammarus_cyaneus)
tttaatctaaactcaggtaagacgccaacccatcagttagtaagtagggtaagggcctatttagacgaatacgggt-acg
gggaattagggtttgattccggagagggagcctgagagacggctaccaggtccaaggacggcagcaggcgcgaaaattac
cgaagctcaaatgaggcggtagtaatgagacgtaaaaaaatataagggtaaaaaacttaataactggaggttctggtgcc
agcatccgcggtaataccagctccaggggtgtctatgatgattgctgcgattaaaaggtccgtagtaatagagaggttga
ttaatcgagtaacgagaggtgaaattgatgattgggagaaacagaggcgaaagcgtcatcaagtgtaaatccgatgatca
aggacgtaggctggagtatcgaacacgattagataccgtagtagttccagcagtaaactatgccgagaaatctag---ta
gggctttgagagtacacgcgcaagcgataaattt

>KT956053_BKoty2_(Eulimnogammarus_cyaneus)
tttaatctaaactcaggtaagacgccaacccatcagttagtaagtagggtaagggcctatttagacgaatacgggt-acg
gggaattagggtttgattccggagagggagcctgagagacggctaccaggtccaaggacggcagcaggcgcgaaaattac
cgaagctcaaatgaggcggtagtaatgagacgtaaaaaaatataagggtaaaaaacttaataactggaggttctggtgcc
agcatccgcggtaataccagctccaggggtgtctatgatgattgctgcgattaaaaggtccgtagtaatagagaggttga
ttaatcgagtaacgagaggtgaaattgatgattgggagaaacagaggcgaaagcgtcatcaagtgtaaatccgatgatca
aggacgtaggctggagtatcgaacacgattagataccgtagtagttccagcagtaaactatgccgagaaatctag---ta
gggctttgagagtacacgcgcaagcgataaattt

>KR080135_BKoty1_(Eulimnogammarus_cyaneus)
tttaatctaaactcaggtaagacgccaacccatcagttagtaagtagggtaagggcctatttagacgaatacgggt-acg
gggaattagggtttgattccggagagggagcctgagagacggctaccaggtccaaggacggcagcaggcgcgaaaattac
cgaagctcaaatgaggcggtagtaatgagacgtaaaaaaatataagggtaaaaaacttaataactggaggttctggtgcc
agcatccgcggtaataccagctccaggggtgtctatgatgattgctgcgattaaaaggtccgtagtaatagagaggttga
ttaatcgagtaacgagaggtgaaattgatgattgggagaaacagaggcgaaagcgtcatcaagtgtaaatccgatgatca
aggacgtaggctggagtatcgaacacgattagataccgtagtagttccagcagtaaactatgccgagaaatctag---ta
gggctttgagagtacacgcgcaagcgataaattt

>KM977842_Microsporidium_sp._PCN4_(Pallasea_cancellus)*
tttaatctaaactcaggtaagacgccaacccatcagttagtaagtagggtaagggcctatttagacgaatacgggt-acg
gggaattagggtttgattccggagagggagcctgagagacggctaccaggtccaaggacggcagcaggcgcgaaaattac
cgaagctcaaatgaggcggtagtaatgagacgtaaaaaaatataagggtaaaaagcttaataactggaggttctggtgcc
agcatccgcggtaataccagctccaggggtgtctatgatgattgctgcgattaaaaggtccgtagtaatagagaggttga
ttaatcgagtaacgagaggtgaaattgatgattgggagaaacagaggcgaaagcgtcatcaagtgtaaatccgatgatca
aggacgtaggctggagtatcgaacacgattagataccgtagtagttccagcagtaaactatgccgagaaatctag---ta
gggcttgaagagtacacgcgcaagcgataaattt

>KM977843_Microsporidium_sp._PCN7a_(Pallasea_cancellus)*
ttttatctaagctcaggtaagacgccaacccatcagttagtaagtagggtaagggcctatttagacgaatacgggt-acg
gggaattagggtttgattccggagagggagcctgagagacggctaccaggtccaaggacggcagcaggcgcgaaaattac
cgaagctcaaatgaggcggtagtaatgagacgtaaaaaaatataagggtaaaaaacttaataactggaggttctggtgcc
agcatccgcggtaataccagctccaggggtgtctatgatgattgctgcgattaaaaggtccgtagtaatagagaggttga
ttaatcgagtaacgagaggtgaaattgatgattgggagaaacagaggcgaaagcgtcatcaagtgtaaatccgatgatca
aggacgtaggctggagtatcgaacacgattagataccgtagtagttccagcagtaaactatgccgagaaatctag---ta
gggcttgaagagtacacgcgcaagcgataaattt

>KM977844_Listv.pc11_(Pallasea_cancellus)*
tttaatctaaactcaggtaagacgccaacccatcagttagtaagtagggtaagggcctatttagacgaatacgggt-acg
gggaattagggtttgattccggagagggagcctgagagacggctaccaggtccaaggacggcagcaggcgcgaaaattac
cgaagctcaaatgaggcggtagtaatgagacgtaaaaaaatataagggtaaaaaacttaataactggaggttctggtgcc
agcatccgcggtaataccagctccaggggtgtctatgatgattgctgcgattaaaaggtccgtagtaatagagaggttga
ttaatcgagtaacgagaggtgaaattgatgattgggagaaacagaggcgaaagcgtcatcaagtgtaaatccgatgatca
aggacgtaggctggagtatcgaacacgattagataccgtagtagttccagcagtaaactatgccgagaaatctag---ta
gggctttgagagtacacgcgcaagcgataaattt

>FJ755959.1_Microsporidium_sp._BALB1_CAB_small_subunit_ribosomal_RNA_gene,_parti
tttaatctaaactcaggtaagacgccaacccatcagttagtaagtagggtaagggcctatttagacgaatacgggt-acg
gggaattagggtttgattccggagagggagcctgagagacggctaccaggtccaaggacggcagcaggcgcgaaaattac
cgaagctcaaatgaggcggtagtaatgagacgtaaaaaaatataagggtaaaaaacttaataactggaggttctggtgcc
agcatccgcggtaataccagctccaggggtgtctatgatgattgctgcgattaaaaggtccgtagtaatagagaggttga
ttaatcgagtaacgagaggtgaaattgatgattgggagaaacagaggcgaaagcgtcatcaagtgtaaatccgatgatca
aggacgtaggctggagtatcgaacacgattagataccgtagtagttccagcagtaaactatgccgagaaatctag---ta
gggctttgagagtacacgcgcaagcgataaattt

>KM977845_Microsporidium_sp._PCN12_(Pallasea_cancellus)*
tttaatctaaactcaggtaagacgccaacccatcagttagtaagtagggtaagggcctatttagacgaatacgggt-acg
gggaattagggtttgattccggagagggagcctgagagacggctaccaggtccaaggacggcagcaggcgcgaaaattac
cgaagctcaaatgaggcggtagtaatgagacgtaaaaaaatataagggtaaaaaacttaataactggaggttctggtgcc
agcatccgcggtaataccagctccaggggtgtctatgatgattgctgcgattaaaaggtccgtagtaatagagaggttga
ttaatcgagtaacgagaggtgaaattgatgattgggag-aacagaggcgaaagcgtcatcaagtgtaaatccgatgatca
aggacgtaggctggagtatcgaacacgattagataccgtagtagttccagcagtaaactatgcctataat----------
----------------------------------

>MG063425.1_Cucumispora_sp._isolate_KKBl5_small_subunit_ribosomal_RNA_gene,_part
tttaatctaaactcaggtaagacgccaacccatcagttagtaagtagggtaagggcctatttagacgaatacgggt-acg
gggaattagggtttgattccggagagggagcctgagagacggctaccaggtccaaggacggcagcaggcgcgaaaattac
cgaagctcaaaagaggcggtagtaatgagacgtaaaaaaatataagggtaaaaaacttaataactggaggttctggtgcc
agcatccgcggtaataccagctccaggggtgtctatgatgattgctgcgattaaaaggtccgtagtaatagagaggttga
ttaatcgagtaacgagaggtgaaattgatgattgggagaaacagaggcgaaagcgtcatcaagtgtaaatccgatgatca
aggacgtaggctggagtatcgaacacgattagataccgtagtagttccagcagtaaactatgccgagaaatctag---ta
gggctttgagagtacacgcgcaagcgataaattt

>FJ756173.1_Microsporidium_sp._BVIC2_VIC_small_subunit_ribosomal_RNA_gene,_parti
tttaatctaaactcaggtaagacgccaacccatcagttagtaagtagggtaagggcctatttagacgaatacgggt-acg
gggaattagggtttgattccggagagggagcctgagagacggctaccaggtccaaggacggcagcaggcgcgaaaattac
cgaagctcaaatgaggcggtagtaatgagacgtaaaaaaatataagggtaaaaaacttaataactggaggttctggtgcc
agcatccgcggtaataccagctccaggggtgtctatgatgattgctgcgattaaaaggtccgtagtaatagagaggttga
ttaatcgagtaacgagaggtgaaattgatgattgggagaaacagaggcgaaagcgtcatcaagtgtaaatccgatgatca
aggacgtaggctggagtatcgaacacgattagataccgtagtagttccagcagtaaactatgccgagaaatctag---ca
gggctttgagagtacacgcgcaagcgataaattt

>FJ756022.1_Microsporidium_sp._BKES3_small_subunit_ribosomal_RNA_gene,_partial_s
tttaatttaaactcaggtaagacgccaacccatcagttagtaagtagggtaagggcctatttagacgaatacgggt-acg
gggaattagggtttgattccggagagggagcctgagagacggctaccaggtccaaggacggcagcaggcgcgaaaattac
cgaagctcaaaagaggcggtagtaatgagacgtaaaaaa--ataagggtaaagaacttaataactggaggttctggtgcc
agcatccgcggtaataccagctccaggggtgtctatgatgattgctgcgattaaaaggtccgtagtaatagagaggttga
ttaatcgagtaacgagaggtgaaattgatgactgggagaaacagaggcgaaagcgtcatcaagtgtaaatccgatgatca
aggacgtaggctggagtatcgaacacgattagataccgtagtagttccagcagtaaactatgccgagaaatctag---ta
gggctttgagagtaaccgcgcaagcgataaattt

>KT956063_Khar1_(Acanthogammarus_viktorii_maculosus)
tttaatctaaactcaggtaagacgccaacccatcagttagtaagtagggtaagggcctatttagacgaatacgggt-acg
gggaattagggtttgattccggagagggagcctgagagacggctaccaggtccaaggacggcagcaggcgcgaaaattac
cgaagctcaaatgaggcggtagtaatgagacgtaaaaaaatataagggtaaaaaacttaataactggaggttctggtgcc
agcatccgcggtaataccagctccaggggtgtctatgatgattgctgcgattaaaaggtccgtagtaatagagaggttga
ttaatcgagtaacgagaggtgaaattgatgattgggagaaacagaggcgaaagcgtcatcaagtgtaaatccgatgatca
aggacgtaggctggagtatcgaacacgattagataccgtagtagttccagcagtaaactatgccgagaaatctag---ta
gggctttgagagtacacgcgcaagcgataaattt

>KM977846_Listv16_(Pallasea_cancellus)*
tttaatctaaactcaggtaagacgccaacccatcagttagtaagtagggtaagggcctatttagacgaatacgggt-acg
gggaattagggtttgattccggagagggagcctgagagacggctaccaggtccaaggacggcagcaggcgcgaaaattac
cgaagctcaaatgaggcggtagtaatgagacgtatataaatataagggtaaaaaacttaataactggaggttctggtgcc
agcatccgcggtaataccagctccaggggtgtctatgatgattgctgcgattaaaaggtccgtagtaataaagaggttga
ttaattgagtaacgagaggtgaaattgatgattaggagaaacagaggcgaaagcgtcatcaagtgtaaatccgatgatca
aggacgtaggctggagtatcgaacacgattagataccgtagtagttccagcagtaaactatgccgagaaatctag---ta
gggctttgagagtacacgcgcaagcgataaattt

>KR190602.1_Cucumispora_ornata_isolate_RA13158_16S_ribosomal_RNA_gene,_partial_s
tttaatctaaactcaggtaagacgccaacccatcagttagtaagtagggtaagggcctatttagacgaatacgggt-acg
gggaattagggtttgattccggagagggagcctgagagacggctaccaggtccaaggacggcagcaggcgcg-aaattac
cgaagctcaaatgaggcggtagtaatgagacgtaaaaaaatataagggtaaaaaacttaataactagaggttctggtgcc
agcatccgcggtaataccagctctaggggtgtctatgatgattgctgcgattaaaaggtccgtagtaataaagaggttga
ttaattgagtaacgagaggtgaaattgatgattaggagaaacagaggcgaaagcgtcatcaagtgtaaatccgatgatca
aggacgtaggctggagtatcgaacacgattagataccgtagtagttccagcagtaaactatgccgagaaatctag---ta
gggctttgagagtacacgcgcaagcgataaattt

>KY200851.1_Cucumispora_roeselii_isolate_RA15029_103_small_subunit_ribosomal_RNA
--------------------------------------------------------------------------------
------------------------------------gactcgctaccaggtccaaggacggcagcaggcgcgaaaattac
cgaagctcgaaagaggcggtagtaatgagacgtaataaaatacaagggtaaaaaacttaataactggaggttctggtgcc
agcatccgcggtaataccagctccaggggtgtctatgatgattgctgcgattaaaaggtccgtagtaatagagaggctgg
ttaatcgagtaacgagaggtgaaattgatgattgggagaaacagaggcgaaagcgccatcaagtgtaaatccgatgatca
aggacgtaggctggagtatcgaacacgattagataccgtagtagttccagcagtaaactatgccgagaaatttag---ta
gggctttgagagtacacgcgcaagcgataaattt

>GQ258752.1_Cucumispora_dikerogammari_small_subunit_ribosomal_RNA_gene_and_inter
tttaatctaaactcaggtaagttgtcagcctatcagttagtaagtagggtaagggcctatttagacgaagacgggt-acg
gggaattagagtttgattccggagagggagcctgagaaatagctaccaggtccaaggacggcagcaggcgcgaaaattac
cgaagctcgaatgaggcggtagtaatgagacgtataataaaacaagggtaaaaaacttagtaactggaggttctggtgcc
agcatccgcggtaataccagctccaggggtgtctatgatgattgctgcgattaaaaggtccgtagtaatagaggggctga
ttaattgagcaacgagaggtgaaattgatgattaggagaaacagaggcgaaagcgtcatcaagtataaatcctatgatca
aggacgtaggctagagtatcgaacacgattagataccgtagtagttctagcagtaaactatgccgagaaatctag---ta
gggctttgagagtacacgcgcaagcgataaattt

>KT956057_Listv9_(Eulimnogammarus_verrucosus)
tttaatctcacatcgggtaagatgccatcctatcagttagtaagtagggtaagggcctacttagacgaagacgggt-acg
gggaatgagggtttgattccggagagggagcctgagagatggctaccaggaccaaggtcagcagcaggcgcgaaaattat
cgaagcccgcctggggcgatagtgaggagacgtgtataaaagtacgtgtaaagaacgtaataactggaggttctggtgcc
agcatccgcggtaattccagctccaggggtgtctatgatgattgctgcgattaaaaagtccgtagtagcgagagggctag
agtattgaatggcgagaggtgaaattgatgatcaggagtgacaaaggcgaaggcactatcaagggcgaatccgatgatca
cggacgtaggctagagtttcgaaaacgattagagaccggagtagttctagcagtaaactatgccgagaatca-gt---ta
aggctttgagagtacgcgcgt-agcgataaattt

>KT956065_Listv16_(Eulimnogammarus_verrucosus)
---------acatcgggtaagatgccatcctatcagttagtaagtagggtaagggcctacttagacgaagacgggt-acg
gggaatgagggtttgattccggagagggagcctgagagatggctaccaggaccaaggtcagcagcaggcgcgaaaattat
cgaagcccgcctggggcgatagtgaggagacgtgtataaaagtgcgtgtaaagaacgtaataactggaggttctggtgcc
agcatccgcggtaattccagctccaggggtgtctatgatgattgctgcgattaaaaagtccgtagtagcgagagggctag
agtattgaatggcgagaggtgaaattgatgatcaggagtgacaaaggcgaaggcactatcaagggcgaatccgatgatca
aggacgtaggctagagtttcgaaaacgattagagaccggagtagttctagcagtaaactatgcc----------------
----------------------------------

>KY458984_Olkh.G22_(Acanthogammarus_lappaceus_longispinus)
tttaatttaacatcgggtaagatgccatcctatcagttagtaagtagggtaagggcctacttagacgaagacgggt-acg
gggaatgagggtttgattccggagagggagcctgagagatggctaccaggaccaaggtcagcagcaggcgcgaaaattat
cgaagcccgcctggggcgatagtgaggagacgtgtataaaagtacgtgtaaagaacgtaataactggaggttctggtgcc
agcatccgcggtaattccagctccaggggtgtctatgatgattgctgcgattaaaaagtccgtagtagcgagagggctag
agtattgaatggcgagaggtgaaattgatgatcaggagtgacaaaggcgaaggcactatcaacggcgaatccgatgatca
aggacgtaggctagagtttcgaaaacgattagagaccggagtagttctagcagtaaactatgccgagaaatc-ag---ta
aggctttgagagtacgcgcgcaagcgataaattt

>KY458985_Olkh.G24_(Acanthogammarus_lappaceus_longispinus)
tttaatctaacatcgggtaagatgccatcctatcagttagtaagtagggtaagggcctacttagacgaagacgggt-acg
gggaatgagggtttgattccggagagggagcctgagagatggctaccaggaccaaggtcagcagcaggcgcgaaaattat
cgaagcccgcctggggcgatagtgaggagacgtgtataaaagtacgtgtaaagaacgtaataactggaggttctggtgcc
agcatccgcggtaattccagctccaggggtgtctatgatgattgctgcgattaaaaagtccgtagtagcgagagggctag
agtattgaatggcgagaggtgaaattgatgatcaggagtgacaaakgcgaaggcactatcaagggcgaatccgatgatca
aggacgtaggctagagtttcgaaaacgattagagaccggagtagttctagcagtaaactatgccgagaaatc-ag---ta
tggctttaagagtacgcgcgcaagcgataaattt

>KM977839_Ushkan-5_(Acanthogammarus_lappaceus_longispinus)*
--tgttctaacatcgggtaagattccatcctatcagttagtaagtagggtaagggcctacttagacgaagacgggt-acg
gggaatgagggtttgattccggagagggagcctgagagatggctaccaggaccaaggtcagccgcnggcgctaaaattat
ngaaggccgcctggggcgatagtgaggagacgtgtataaaagtacgtgtaaagaacgtaataactggaggttctggtgcc
agcatccgcggtaattccagctccaggggtgtctatgatgattgctgcgattaaaaagtccgtagtagcgagagggctag
agtattgaatggcgagaggtgaaattgatgatcaggagtgacaaacgcgaaggcactatcaagggcgaatccgatgatca
aggacgtaggctagagtttcgaaaacgattagagaccggagtagttctagcagtaaactatgccgagaaatc-ag---ta
aggctttgagagtacgcgcgcaagcgataaattt

>KY458981_Listv22_(Eulimnogammarus_marituji)
tttgttctaacatcgggtaagatgccatcctatcagttagtaagtagggtaagggcctacttagacgaagacgggt-acg
gggaatgagggtttgattccggagagggagcctgagagatggctaccaggaccaaggtcagcagcaggcgcgaaaattat
cgaagcccgcctggggcgatagtgaggagacgtgtataaaagtacgtgtaaagaacgtaataactggaggttctggtgcc
agcatccgcggtaattccagctccaggggtgtctatgatgattgctgcgattaaaaagtccgtagtagcgagagggctag
agtattgaatggcgagaggtgaaattgatgatcaggagtgacaaaggcgaaagcactatcaagggcgaatccgatgatca
aggacgtaggctagagtttcgaaaacgattagagaccggagtagttctagcagtaaactatgccgagaaatc-ag---ta
aggctttgagagtacgcgcgcaagcgataaatta

>KP027301_BKoty17_(Eulimnogammarus_marituji)
tttgttctaacatcgggtaagatgccatcctatcagttagtaagtagggtaagggcctacttagacgaagacgggt-acg
gggaatgagggtttgattccggagagggagcctgagagatggctaccaggaccaaggtcagcagcaggcgcgaaaattat
cgaagcccgcctggggcgatagtgaggagacgtgtataaaagtacgtgtaaagaacgtaataactggaggttctggtgcc
agcatccgcggtaattccagctccaggggtgtctatgatgattgctgcgattaaaaagtccgtagtagcgagagggctag
agtattgaatggcgagaggtgaaattgatgatcaggagtgacaaaggcgaaggcactatcaagggcgaatccgatgatca
aggacgtaggctagagtttcgaaaacgattagagaccggagtagttctagcagtaaactatgccgagaaatc-ag---ta
aggctttgagagtacgcgcgcaagcgataaattt

>KR871380.1_Dictyocoela_duebenum_small_subunit_ribosomal_RNA_gene,_partial_seque
tttgttctaacatcgggtaagatgccatcctatcagttagtaagtagggtaagggcctacttagacgaagacgggt-acg
gggaatgagggtttgattccggagagggagcctgagagatggctaccaggaccaaggtcagcagcaggcgcgaaaattat
cgaagcccgcctggggcgatagtgaggagacgtgtataaaagtacgtgtaaagaacgtaataactggaggttctggtgcc
agcatccgcggtaattccagctccaggggtgtctatgatgattgctgcgattaaaaagtccgtagtagcgagagggctag
agtattgaatggcgagaggtgaaattgatgatcaggagtgacaaaggcgaaggcactatcaagggcgaatccgatgatca
aggacgtaggctagagtttcgaaaacgattagagaccggagtagttctagcagtaaactatgccgagaaatc-ag---ta
aggctttgagagtacgcgcgcaagcgataaattt

>KT956064_Listv.ev14_(Eulimnogammarus_verrucosus)
--tggactaacatcgggtaagatgccatcctatcagttagtaagtagggtaagtgcctacttagacgaagacgggt-acg
gggaatgagggtttgattccggagagggagcctgagagatggctaccaggaccaaggtcagcagcaggcgcgaaaattat
cgaagcccgccgggggcgatagtgaggagacgtgtataaaagtgcgtgtaaagaacgtaataactggaggttctggtgcc
agcatccgcggtaattccagctccaggggtgtctatgatgattgctgcgattaaaaagtccgtagtagcgagagggctag
agtattgaatggcgagaggtgaaattgatgatcaggagtgacaaaggcgaaggcactatcaagggcgaatccgatgatca
aggacgtaggctagagtttcgaaaacgattagagaccggagtagttctagcagtaaactatgcc----------------
----------------------------------

>KM657354.1_Dictyocoela_berillonum_isolate_A22A25_16S_ribosomal_RNA_gene,_partia
tttgttctaacaccgggtaagctgccatcctatcagttagtaagtagggtaagggcctacttagacgaagacgggt-acg
gggaatgagggtttgattccggagagggagcctgagagacggctaccaggaccaaggtcagcagcaggcgcgaaaattat
cgaagcccgcgtggggcgatagtgaggagacgtgtattaaagtgtgtgtaaagaacgcaataactggaggttctggtgcc
agcatccgcggtaattccagctccaggggtgtctatgatgattgctgcgattaaaaagtccgtagtagcgagagggctag
agtattgaatggcgagaggtgaaattgatgatcaggagtgacaaaggcgaaggcactatcaagggcgaatccgatgatca
aggacgtaggctagagtttcgaaaacgattagagaccggagtagttctagcagtaaactatgccgagaaatc-ag---ta
aggctttgagagtacgcgcgcaagcgataaattt

>KT956060_Listv.pc14_(Pallasea_cancellus)
--------aacatcgggtaagatgccatcctatcagttagtaagtagggtaagtgcctacttaracgaaracgggt-acg
gggaatgagggtttgattccggaaagggagcctgaaagatggctaccaggaccaaggkcagcagcaggggcgaaaattat
cgaagcccgccgggggcgatagtgaggagacctgtataaaartgcgtgtaaagaacgtaataactggaggttctggtgcc
agcatccgcggtaattccagctccaggggtgtctatgatgattgctgcgattaaaaagtccgtagtagcgagagggctag
agtattgaatggcgagaggtgaaattgatgatcaggagtgacaaaggcgaaggcactatcaagggcgaatccgatgatca
aggacgtaggctagagtttcgaaaacgattagagaccggagtagttctagcagtaaactatgccagaaaatc-ag---ta
aggctttgaaagccccccccaaggcgataaatt-

>AF056014.1_Glugea_americanus_small_subunit_ribosomal_RNA_gene,_partial_sequence
-----------------taagaagccatcccatcagttagtaagtagggtaagggcctatttagacgtagacgggt-acg
ggggattagggtttgattccggagagggagcctgagagacggctaccaggtccaaggacagcagcaggcgcgaaaattac
cgaagcctccaaagggcggtagtgaagagacgtg-aaaaaagtgtgtgtaaaaaccatagtaactggaggtgctggtgcc
agcatccgcggtaataccagctccaggagtgtctatgatgattgctgcgattaaaaggtccgtagtagcgagagggctag
attattgagcagcgagaggtgaaattgatgattaggagtaacagaggcgaaagcgctatcaagaacgaatccgatgatca
aggacgtaggctggaggatcgaagacgattagagaccgtagtagttccagcagtaaacgatgcggagaaatc-ag---ta
gggctttgagagtacgcgcgcaagcgataaattt

>AF056015.1_Glugea_stephani_small_subunit_ribosomal_RNA_gene,_partial_sequence_(
-----------------taagaagccatcccatcagttagtaagtagggtaagggcctacttagacgaagacgggt-acg
gggaattatcgtttgattccggagagggagcctgagagacggctaccaggtccaaggacagcagcaggcgcgaaaattac
cgcagcctgcgtagggcggtagtaaggagacgtg-aaaaatgtgcgggcaaaaaacgcagatacaggaggaactggtgcc
agcacccgcggtaataccagctcctggagtgtctatgatgattgctgcagttaaagagttcgtagtagcgtaggggccag
gttattaagcgagcaggggtgaaattggtgattaggagcaacagaggcgaaagcgctgccaggagcgaatccgatgataa
aggacgtaggctagaggatcgaagacgattagagaccgttgtagttctagcagtaaacgatgccgagaaatc-ag---ta
gggccctgagagtacacgcgcaagcgagaaattt

>KT956058_Listv10_(Eulimnogammarus_verrucosus)
tttgctctaaccacggctaagacgcaaccctatcagtttgttggtagtgtaacggactaccaagacggcgacgggtaacg
ggaaatcagggtttgattccggagagggagcctgagagatggctcccatgtccaaggacagcagcaggcgcgaaaattgc
ccactcttt-gtgaggaggcagttatgagacatgtggaacagaaacggcaaaggtgtttgcaattggagggtttggtgcc
agcagccgcggtaataccgactccaagagtgtctatggtggatgctgcagttaaaaagtccgtagtaacggagggagcac
ggtatagatgggcgagagatgaaatccaagatctggaccgacgggggcgcaggcggtgtcttggacgattctggggatca
aggacgaacgctggaggatcgaaagtgattagataccgctgtagttccagcagtaaacgatgccgagaaatctagttttc
gggctctgatagtacgctcgcaatgttgaaactt

>FJ756186.1_Microsporidium_sp._BWOH2_WOH1_small_subunit_ribosomal_RNA_gene,_part
tttgctctaaccacggctaagacgcaaccctatcagttagttggtagtgtaaaggactaccaagacgacgacgggtgacg
ggaaatgagggtttgattccggagagggagcctgagagatggctcccacgtccaaggacggcagcaggcgcgaaaattgc
ccactc-ttggtgaggaggcagttatgagacgta-attaagggcacagtaaacaagtggagtattggagggtttggtgcc
agcagccgcggtaataccgactccaagagtgtctatggtggatgctgcagttaaaaagtccgtagtaacggagagtgcat
agtataggcgggcgagagatgaaatccaagacctggactgacggaggcgaaagcgatgacttgaacgagtctggggatca
aggacgaaggctggaggatcgaaagtgattagataccgctgtagttccagcagtaaacgatgccgagaaatcaagttttc
gggctctgatagtacgctcgcaagggtgaaactt

>JX915760.1_Enterocytospora_artemiae_isolate_Ea_Fang6_small_subunit_ribosomal_RN
tttgctctaaccacggctaagacgcaaccctatcagttagttggtagtgtaaaggactaccaagacgacgacgggtgacg
ggaaatgagggtttgattccggagagggagcctgagagatggctcccacgtccaaggacggcagcaggcgcgaaaattgc
ccactctttggtgaggaggcagttatgagacgta-attaagggcacagtaaacaagtggagtattggagggtttggtgcc
agcagccgcggtaataccgactccaagagtgtctatggtggatgctgcagttaaaaagtccgtagtaacggagagtgcat
agtataggcgggcgagagatgaaatccaagacctggactgacggaggcgaaagcgatgacttgaacgagtctggggatca
aggacgaaggctggaggatcgaaagtgattagataccgctgtagttccagcagtaaacgatgccgagaaatcaagttttc
gggctctgatagtacgctcgcaagggtgaaactt

>FJ756017.1_Microsporidium_sp._BGRE_small_subunit_ribosomal_RNA_gene,_partial_se
tttgctctaaccacggttaagacgcaaccctatcagttagttggtagtgtaaaggactaccaagacgatgacgggtgacg
ggaaatgagggtttgattccggagagggagcctgagagatggctcccacgtccaaggacggcagcaggcgcgaaaattgc
ccactc-ttggtgaggaggcagttatgagacgtatttaacaggcacagtaaacaagtggttcattggagggtttggtgcc
agcagccgcggtaataccgactccaagagtgtctatggtggatgctgcagttaaaaagtccgtagtaacggagagtgcat
agtatagataggcgagagatgaaatccaagatctggactgacggaggcgaaagcgatgacttaaacgagtctggggatca
aggacgaaggctggaggatcgaaagtgattagataccgctgtagttccagcagtaaacgatgccgagaaatcaagttttc
gggctctgatagtacgctcgcaagggtgaaactt

>KT762153.1_Globulispora_mitoportans_small_subunit_ribosomal_RNA_gene,_partial_s
tttgctctaaccacggttaagacgcaaccctatcagttagttggtagtgtaaaggactaccaagacgatgacgggtgacg
ggaaatcagggtttgattccggagagggagcctgagagatggctcccacgtccaaggacggcagcaggcgcgaaaattgc
ccactcttttatgaggaggcagttatgagacgtaattaacgggcacagtaaacaagtggttcattggagggtttggtgcc
agcagccgcggtaataccgactccaagagtgtctatggtggatgctgcagttaaaaagtccgtagtaacggagagtgcat
agtatagataggcgagagatgaaatccaagatctggactgacggaggcgaaagcgatgacttaaacgaatctggggatca
aggacgaaggctggaggatcgaaagtgattagataccgctgtagttccagcagtaaacgatgccgagaaatctagttttc
gggctctgatagtacgctcgcaagggtgaaactt

>FJ389667.1_Paranucleospora_theridion_isolate_FS290908_16S_small_subunit_ribosom
tctgctctaaccgcggatgagacgcaaccctatcagtttgttggtagtgtaacggactaccaagactatgacgggtgacg
ggaaatcagtgtttgattccggagagggagcctgagagatggctcccacgtccaaggatggcagcaggcgcgaaaattgt
ccactctttgttgaggagacagttatgaggcgtgtgtaaagcgaagagtaaacatctttgcaactagagggtttggtgcc
agcagccgcggtaactccaactctagaagtgcctattgtggatgctgcagttaaaaagtccgtagtagcggagggagcat
ggtataggttggcgaagaatgaaattcaagacctggaccaactgaggcgaaagcggtgtcttgtacgcgtctgtggatca
aggacgaaggctagaggatcgaaagtgattagacaccgctgtagttctagcagtaaactatgccgagaaatctagttttc
gggctctgatagtacgcttgcaagagtgaaactt

>AJ431366.2_Desmozoon_lepeophtherii_16S_rRNA_gene_(partial),_ITS_and_23S_rRNA_ge
tctgctctaaccgcggatgagacgcaaccctatcagtttgttggtagtgtaacggactaccaagactatgacgggtgacg
ggaaatcagtgtttgattccggagagggagcctgagagatggctcccacgtccaaggatggcagcaggcgcgaaaattgt
ccactctttgttgaggagacagttatgaggcgtgtgtaaagcgaagagtaaacatctttgcaactagagggtttggtgcc
agcagccgcggtaactccaactctagaagtgcctattgtggatgctgcagttaaaaagtccgtagtagcggagggagcat
ggtataggttggcgaagaatgaaattcaagacctggaccaactgaggcgaaagcggtgtcttgtacgcgtctgtggatca
aggacgaaggctagaggatcgaaagtgattagacaccgctgtagttctagcagtaaactatgccgagaaatctagttttc
gggctctgatagtacgcttgcaagagtgaaactt

>HG005137.1_Obruspora_papernae_16S_rRNA_gene_(partial),_ITS_and_23S_rRNA_gene_(p
tctgctctaaccacggttgagctgcaaccctatcagtttgttggtagtataaaagactaccaaggctacgacgggtaacg
ggaaatcagtgtttgattccggagagggagcctgagagatggctcctacgtccaaggatggcagcaggcgcgaaaattgt
ccactctttattgaggagacagttatgaggcgtgtgtaaaatgaagagtaaatatcttagcaactagagggtttggtgcc
agcagccgcggtaattccaactctagaagtgcccatggtggatgctgcagttaaaaagtccgtagtagcggagggagcac
ggtataggttggcaaagaatgaaattcaagacctggaccaaccgaggcgaaggcggtgtcttatacgcatccttggatca
aggacgaaggctggaggatcgaaagtgattagataccgctgtagttccagcagtaaactatgccgagaaatctagttttc
gggckctgatagtacgcttgcaagagtgaaactt

>JN938583.1_Uncultured_Nucleospora_clone_AR_MSP_1_small_subunit_ribosomal_RNA_ge
tctgctctaaccacggttgagctgcaatcctatcagtttgttggtagtgtaagagacyaccaagacgatgacgggtaacg
ggaaatcagtgtttgattccggagagggagcctgagagatggctactacgtccaaggatggcagcaggcgcgaaaattgt
ccmctctttgttgaggagacagttacgaggtatgtgtaaagcggagagtaaacatctctgcaattggagggtttggtgcc
agcagccgcggtaattccaactccaagagtgcccatggtggatgctgcagttaaaaagtccgtagtagcggagggggcat
ggtataggttggcaaagaatgaaattcaagacctggaccaacagaggcgaaagcggtgtcttatacgcgtccgaggatca
aggacgaaggctggaggatcgaaagtgattagataccgctgtagttccagcagtaaactatgccgagaaatctagttttc
gggctctgatagtacgcttgcaagagtgaaactt

>GU823485.1_Uncultured_stramenopile_clone_AB3F14RJ10D09_18S_ribosomal_RNA_gene,
--------------------------------------------------------------------------------
-------------------cggagagggcgcatgagagatggctcctacgtccaaggatggcagcaggcgcgaaaattgt
ccactctttgttgaggagacagttatgaggtgtgcgaaaagcggagagtaaacatctccgcaattggagggtttggtgcc
agcagccgcggtaattccaactccaagagtgcccatggtggatgctgcagttaaaaagtccgtagtagcggagggggcat
ggtataggttggcaaagaatgaaattcaagacctggaccaactgaggcgaaagcggtgccttatacgcatctgaggatca
aggacgaaggctggaggatcgaaagtgattagataccgctgtagttccagcagtaaactatgccgagaaatctagttttc
gggctctgatagtacgcttgcaagagtgaagctt

>U78176.1_Nucleospora_salmonis_small_subunit_rRNA_and_large_subunit_rRNA_genes,
tctgctctaaccacggttgagctgcaaccctatcagtttgttggaagtgtaaaagactcccaagacgtcgacgggtaacg
ggaaatcagtgtttgattccggagagggagcctgagagatggctcccacgtccaaggatggcagcaggcgcgaaaattgt
ccactctttggagaggagacagttatgaggcgtgtaaaaagcgaagtgtaaacaccttcgcaattggagggtttggtgcc
agcagccgcggtaattycaactccaagagtgcccatggtggatgctgcagttaaaaagtccgtagtagcggagggagcat
ggtataggttggcgaagaatgaaattcaagacctggaccaactgaggcgaaagcggtgtcttatacgcatccgaggatca
aggacgaaggctggaggatcgaaagtgattagataccgctgtagttccagcagtaaactatgccgagaaatctagttttc
gggctctgatagtacgcttgcaagagtgaaactt

>U10883.1_Enterocytozoon_salmonis_small_subunit_ribosomal_RNA_gene
tctgctctaaccacggttgagctgcaaccctatcagtttgttggaagtgtaaaagactcccaagacgtcgacgggtaacg
ggaaatcagtgtttgattccggagagggagcctgagagatggctcccacgtccaaggatggcagcaggcgcgaaaattgt
ccactctttggagaggagacagttatgaggcgtgtaaaaagcgaagtgtaaacaccttcgcaattggagggtttggtgcc
agcagccgcggtaattccaactccaagagtgcccatggtggatgctgcagttaaaaagtccgtagtagcggagggagcat
ggtataggttggcgaagaatgaaattcaagacctggaccaactgaggcgaaagcggtgtcttatacgcatccgaggatca
aggacgaaggctggaggatcgaaagtgattagataccgctgtagttccagcagtaaactatgccgagaaatctagttttc
gggctctgatagtacgcttgcaagagtgaaactt

>KC203457.1_Nucleospora_cyclopteri_small_subunit_ribosomal_RNA_gene,_partial_seq
tctgctctaactgcggttgagctgcaaccctatcagtttgttggaagtgtaaaggactcccaagacggcgacgggtaacg
ggaaatcagtgtttgattccggagagggagcctgagagatggctcccacgtccaaggatggcagcaggcgcgaaaattgt
ccactctttgaagaggagacagttatgaggcgtgttaaaagcgaagtgtaaacacctttgcaattggagggtttggtgcc
agcagccgcggtaattccaactccaagagtgcccatggtggatgctgcagttaaaaagtccgtagtagcggagggagcat
ggtataggttggcgaagaatgaaattcaagacctggaccaactgaggcgaaagcggtgtcttatacgcatcctaggatca
aggacgaaggctggaggatcgaaagtgattagataccgctgtagttccagcagtaaactatgccgagaaatctagttttc
gggctctgatagtacgcttgcaagagtgaaactt

>KF135645.1_Enterospora_nucleophila_isolate_NUCA3_small_subunit_ribosomal_RNA_ge
tttgctttaaccacggttaaggtgcaatcctatcagtttgttggtagtgtaaaggactaccaagacggtgacgggtaacg
ggaaatcagggtttgattccggagagggagcctgagagatggctcccacgtccaaggacggcagcaggcgcgaaaattgt
ccactctttagagaggagacggttatgaaacgtgagaaaagtcgagagtaaaaattttagcaattggagggtttggtgcc
agcagccgcggtaattccaactccaagagtgtctatggtggatgctgcagttaaagggtccgtagtaacggagggagcat
ggtataggtgggcaatgaatgaaatacaagacctggaccaacggaggcgaaagcgatgtcttagacgtatcagaggatca
aggacgaaggctagagtatcgaaagtgattagacaccgctgtagttctagcagtaaacaatgccgagaaatctagttttc
gggctctgatagtacactcgcaagggagaaactt

>FJ756170.1_Microsporidium_sp._BVER2_small_subunit_ribosomal_RNA_gene,_partial_s
tttgctctaaccacggttaaggtgcaatcctatcagtttgttggtagtgtaaaggactaccaagactatgacgggtaacg
ggaaatcagggtttgattccggagagggagcctgagagatggctcccacgtccaaggacggcagcaggcgcgaaaattgt
ccactc-ttagtgaggagacagttatgagacgtgaaaaaagtgaagtgtaaaaatcttagcaattggagggtttggtgcc
agcagccgcggtaattccaactccaagagtgtctatggtggatgctgcagttaaagggtccgtagtaacggagggagcat
ggtataggtaggccaagaatgaaattcaagacctggaccaacggaggcgaaagcgatgtcttagacgtatctgtggatca
aggacgaaggcaggagtatcgaaagtgattagacaccgctgtagttcctgcagtaaacgatgccgagaaatctagttttc
gggctctgatagtacgctcgcaagggtgaaactt

>HE584634.1_Enterospora_canceri_partial_18S_rRNA_gene,_strain_RA09010-4
tttgctctaaccacggttaaggcgcaatcctatcagtttgttggtagtgtaaaggactaccaagactacgacgggtgacg
ggaaatcagggtttgattccggagagggagcctgagagatggctcccacgtccaaggacggcagcaggcgcgaaacttat
ccactcttctgagaggagatagttatgagacgtgtttaaggttgagtgtaaagaactcagcaattggagggtttggtgcc
agcagccgcggtaataccaactccaagagtgtctatggtgggtgctgcagttaaagggtccgtagtaacggagggagcgt
ggtataggcgggccaagaatgaaattcaagacctggaccaactgaggcgaaagcgacgtcttagacgtatctaaggatca
aggacgaaggctagattatcgaaagtgattagacaccgctgtagttctagcagtaaacgatgccgagaaatcaagttttc
gggctctgatagtacactcgcaagagtgaaactt

>FJ496356.1_Enterocytozoon_hepatopenaei_small_subunit_ribosomal_RNA_gene,_partia
--------------------------------------------------------------------------------
-----------------------------------------------gcggtccatgatggcagcaggcgcgaaatt--g
tccctcttttgagaggagacagttatgaaacgtgtagaaggtcgagtgtaaaaaccttagcaattggagggtttggtgcc
agcagccgcggtaattccaactccaagagtgtctatggtggatgctgcagttaaagggtccgtagtaacggagggagcat
ggtataggtgggcaaagaatgaaattcaagacctggaccaacggaggcgaaagcgatgtcttagacgtatctggggatca
aggacgaaggctagagtatcgaaagtgattagacaccgctgtagttctagcagtaaactatgccgagaaatctagttttc
gggctctgatagtacgctcgcaagggtgaaactt

>AF023245.1_Enterocytozoon_bieneusi_small_subunit_ribosomal_RNA_gene_and_interge
tttggtctaaccacggttaaggcgcaaccctatcagcttgttggtagtgtaaaggactaccaaggccatgacgggtaacg
ggaaatcagggtttgattccggagagggagcctgagagatggctcccacgtccaaggacggcagcaggcgcgaaacttgt
ccactccttacgggggagacagtcatgagacgtgtataaacctgagtgtaaagaccttagcaattggagggtttggtgcc
agcagccgcggtaactccaactccaagagtgtctatggtggatgctgcagttaaagggtccgtagtaacggagggagtgt
agtatagactggcgaagaatgaaattcaagatttggactaacggaggcgaaggcgacatcttagacgtatcttaggatca
aggacgaaggcaggagtatcgaaagtgattagacaccgctgtagttcctgcagtaaactatgccgagaaatctagtgttc
gggctctgatagtacgctcgcaagggtgaaactt

>KT956059_Listv.ev11_(Eulimnogammarus_verrucosus)
tctgctctaaccacgggtgagacgcggccctatcagctagttggtagtgtaacggactaccaaggcgacgacgggtgacg
ggggataggggtctgactccggagagggagcctgagagatggctcccacgtccaaggacggcagcaggcgcggaaattgc
ccactctcccgcgaggaggcagttacgaggcgtgcagatgacgcacggcaacagagtgggcgattggagggttcggtgcc
agcagccgcggtaataccgactccaagagtgtctatggtggatgctgcagttaaaaagtccgtagtagcggagggggcac
ggtataggcgggcgagagatgaaatccaagacctggaccgacggaggcgaaagcggtgccttggacgcgtctggggatca
aggacgaaggctggaggatcgaaagtgattagagaccgctgtagttccagcagtaaacgatgccgcgaaagctagtgttc
gggctctgatagtatgctcgcaagtgtgaaaatt

>KX757849.1_Microsporidia_sp._JP-2016_18S_ribosomal_RNA_gene,_partial_sequence
--------------------------------------------------------------------------------
----------------------------ggactgagagattgctcctacgtccaaggacggcagcaggcgcgaaaattgc
ccactcttctttgaggaggcagttatgagacgtgtaaa-gaagtacagtaaataagtgagcaattggagggtttggtgcc
agcagccgcggtaataccgactccaagagtgtctattgtggatgctgcagttaaaaagtccgtagtaacggagggaacat
agtatagatgggcgagagatgaaatccaagatctggactaacagaggcgaaagcgatgtcttagacgaatctgtggatca
aggacgaaggccggaggatcgaaagtgattagataccgctgtagttccggcagtaaactatgccgagaaatctagtgttc
gggctctgatagtatgctcgcaagagtgaaactt

>AF394528.1_Microsporidium_sp._DP-1-19_isolate_DP-1-19_16S_small_subunit_ribosom
tctggtctaactacggttgagacgcaaatttatcagtttgttggtagtgtaatggactaccaagactatgacgaataacg
ggaaattagggttttattccggagagggagcctgagagatggctcccacgtccaaggacggcagcaggcgcgaaaattgt
ccactcttttatgaggagacagttatgaaacgtgtataatttgaattttaaaataatttgcaattggagggtttggtgcc
agcagccgcggtaataccaactccaagagtgtctatgaargttgctgcagttaaagcgtccgtagtaacggagggaaaat
tgtatagctaggtgaagaatgaaattcaagaactcgacaaacagaggcgaaggcgatttcttatacgtattcttaaataa
aggacgatagttagaggatcgaaggtgattagagaccgctgtagttctaactgtaaactttgccgagaaatctagttttc
gggctctgatagtacactcgcaagggagaaactt

>FJ794867.1_Microsporidium_sp._MIC2_strain_MIC2_SEC01_clone_2_16S_ribosomal_RNA
tctggtctaactacggttgagacgcaaatttatcagtttgttggtagtgtaatggactaccaagactatgacgaataacg
ggaaattagggttttattccggagagggagcctgagagatggctcccacgtccaaggacggcagcaggcgcgaaaattgt
ccactcttttatgaggagacagttatgaaacgtgtataatttgaattttaaaataatttgcaattggagggtttggtgcc
agcagccgcggtaataccaactccaagagtgtctatgaaagttgctgcagttaaagcgtccgtagtaacggagggaaaat
tgtatagctaggtgaagaatgaaattcaagaactcgacaaacagaggcgaaggcgatttcttatacgtattcttaaataa
aggacgatagttagaggatcgaaggtgattagagaccgctgtagttctaactgtaaactttgccgagaaatctagttttc
gggctctgatagtacactcgcaagggagaaactt

>HE584635.1_Hepatospora_eriocheir_partial_18S_rRNA_gene
--------------------------------------------------------------------------------
-------------------------------------------------gcccaagggcagcagcaggcgcgaaacttgt
ccactcttctgcgaggagacagtcaggaaacgtgtgaaagagggagtgtaaactactaggctattgttgggcttggtgcc
agcagccgcggtaattccaacaacaagaatgtctatgattgatgctgcagttaaaaagtccgtagtaatggagggagcac
agtatagatgggcgaaggatgaaattcaagatctggactgacagaagcgaaggcggtgtcttgtacatctcagagaatca
aggacgaaggctatagtagtgatggcgattagagaccgccgtagctttagcagtaaattatgccgagaaatctagtgtac
gggctctgaaaatacgatcgcaagattgaaactt

>KY458983_Listv-170_(Eulimnogammarus_verrucosus)
ggtctttcaactacgggaaggaggtaggactatcagttagttggtagtgtaagggactaccaagacgatgacgggtagcg
gggaatcagggtttgataccggagagggagcgtgagagatagctcccacgtccatggacggcagcgggcgcgaagattgc
ccactcttt---caggaggcagttatgagacgtggatga-atattcagtaaagatgaagagaattggagggtttggtgcc
agccgccgcggtaataccgactccaagagtgtgtatgagagatgctgcagttaaaaagtccgtagtagccgggggaacat
agtataccagggcgagaggtgaaatccaagaggtggactgagcgaggcgaaagcgatgtcttgtaggtgtttgatgatca
aggacgaaggctggag-gtcgaaagtgattagatatcgcagtagttccagctgtaaaagatgcc--acactccccggcct
caccttgcatcttacttccccccgaccccaacct

>KY458982_BKoty128_(Eulimnogammarus_verrucosus)
tataaaagaactacgtgtaagacgtaggactatcagttagttggtagtgtaatggactaccaagacgatgacgggtaacg
gggaatcagggtttgataccggagagggagcctgagagatagctcccacgtccatggacggcagcaggcgcgaaaattgc
ccactcttt---caggaggcagttatgagacgtggatga-atattcagtaaagatgaagagaattggagggtttggtgcc
agccgccgcggtaataccgactccaagagtgtgtatgagagatgctgcagttaaaaagtccgtagtagccgggggaacat
agtataccagggcgagagatgaaatccaagagtgggactgagcgaggcgaaagccgattcttgtaggtgtttgatgatca
ag------ggacgaagggttgtgagttattcgaaaggtgatttagatacccggcactagtttcccaatgtttca------
----tttggaaccagtggggcaccaggggaagaa

>KY458986_P.Baik63_(Eulimnogammarus_verrucosus)
tttagtctaactacgtgtaagacgcaggactatcagttagttggtagtgtaatggactaccaagacgatgacggttgacg
gggaatcagggttctgtaccggagagggagcctgagagattgctcccacgtccaaggacggcagcaggcgcgaaaattgc
ccactgttt---taggaggcagttatgagacgtggatga-gtgcttggcaaagagaaggagaattggagggtttggtgcc
agcagccgcggtaataccgactccaagagtgtgtgtgagagatgctgcagttaaaaagtccgtagtagccaggggaacat
agtataccagggcgagagatgaaattcaagaggtggactcagcgaggcgaaagcgatgtcttgtgggagttttgtgatca
aggacgaagggtggaggatcgaaagtgattagataccgcagtagttccagcagtaaaagatgccgagaaatttagagttc
gggttttg--------------------------

>KY458987_P.Baik87_(Eulimnogammarus_verrucosus)
tttagtctaactacgtgtaagacgcaggactatcagttagttggtagtgtaatggactaccaagacgatgacggttgacg
gggaatcagggttctgtaccggagagggagcctgagagattgctcccacgtccaaggacggcagcaggcgcgaaaattgc
ccactgttt---taggaggcagttatgagacgtggatga-gtgcttggcaaagagaaggagaattggagggtttggtgcc
agcagccgcggtaataccgactccaagagtgtgtgtgagagatgctgcagttaaaaagtccgtagtagccaggggaacat
agtataccagggcgagagatgaaattcaagaggtggactcagcgaggcgaaagcgatgtcttgtgggagttttgtgatca
aggacgaagggtggaggatcgaaagtgattagataccgcagtagttccagcagtaaaagatgccgagaaatctagagttc
gggctctgatagtatgctcgcaagggtgaaaatt

>KY458988_P.Baik90_(Eulimnogammarus_verrucosus)
tttagtctaactacgtgtaagacgcaggactatcagttagttggtagtgtaatggactaccaagacgatgacggttgacg
gggaatcagggttctgtaccggagagggagcctgagagattgctcccacgtccaaggacggcagcaggcgcgaaaattgc
ccactgttt---taggaggcagttatgagacgtggatga-gtgcttggyaaagagaaggagaattggagggtttggtgcc
agcagccgcggtaataccgactccaagagtgtgtgtgagagatgctgcagttaaaaagtccgtagtagccaggggaacat
agtataccagggcgagagatgaaattcaagaggtggactcagcgaggcgaaagcgatgtcttgtgggagttttgtgatca
aggacgaagggtggaggatcgaaagtgattagataccgcagtagttccagcagtaaaagatgccgagaaatctagagttc
gggctctgatagtatgctcgcaagggtgaaaatt

>KY458989_Burkh.C105_(Eulimnogammarus_verrucosus)
tcccgtctractacgtataagacgcaggactatcagttagttggtagtgtaatggactaccaagacgatgacggttgacg
gggaatcagggttctgtaccggagagggagcctgagagattgctcccacgtccaaggacggcagcaggcgcgaaaattgc
ccactgttt---taggagrcagttatgagacgtggatga-gtgcttggcaaagagaaggagaattggagggtttggtgcc
agcagccgcggtaataccgactccaagagtgtgtgtgagagatgctgcagttaaaaagtccgtagtagccaggggaacat
agtataccagggcgagagatgaaattcaagaggtggactcagcgaggcgaaagcgatgtcttgtgggagttttgtgatca
aggacgaagggtggaggatcgaaagtgattagataccgcagtagttccagcagtaaaagatgcsgagaaatctacccstc
gggccccttkrttttkcccg--------------

>FJ755992.1_Microsporidium_sp._BCAL3_CAL_small_subunit_ribosomal_RNA_gene,_parti
tttagtctaactacgtgtaagacgtaggactatcagttagttggtagtgtaatggactaccaagacgatgacgggtaacg
gggaatcagggtttgataccggagagggagcctgagagatagctcccacgtccatggacggcagcaggcgcgaaaattgc
ccactctt----taggaggcagttatgagacgtgaatga-atgctcggcaaagatgaggagaattggagggtttggtgcc
agccgccgcggtaataccgactccaagagtgtgtatgagagatgctgcagttaaaaagtccgtagtagccgggggaacat
agtataccagggcgagagatgaaatccaagaggtggactgagcgaggcgaaagcgatgtcttgtaggtatttggtgatca
aggacgaaggctggagtatcgaaagtgattagataccgcagtagttccagcagtaaaagatgccgagaaatctagagttc
gggctctgatagtatgctcgcaagagtgaaaatt

>FJ756111.1_Microsporidium_sp._BPAR11_PAR_small_subunit_ribosomal_RNA_gene,_part
tttagtctaactacgtgtaagacgtaggactatcagttagttggtagtgtaatggactaccaagacgatgacgggtaacg
gggaatcagggtttgataccggagagggagcctgagagatagctcccacgtccatggacggcagcaggcgcgaaaattgc
ccactctt----caggaggcagttatgagacgtgagtga-ttattcagtaaagatgaagagaattggagggtttggtgcc
agccgccgcggtaataccgactccaagagtgtgtatgagagatgctgcagttaaaaagtccgtagtagccgggggaacat
agtataccagggcgagagatgaaatccaagaggtggactgagcgaggcgaaagcgatgtcttgtaggtgtttgatgatca
aggacgaaggctggagtatcgaaagtgattagataccgcagtagttccagcagtaaaagatgccgagaaatctagagttc
gggctctgatagtatgctcgcaagagtgaaaatt

>KT956056_BKoty4_(Eulimnogammarus_verrucosus)
tttaccctaacttagagtaaggcctaggattatcagctagttggtagtgtaacggactaccaaggcgacgacgattaacg
ggacacgagagtgttataccggagagggagcctgagagattgctcctacgtctaaggacggcagcaggcgcgaaaattgt
ccactcttt---caggagacagttatgaaaagtaaaagataggttctgtaaagaagaataaaattggagggtttggtgcc
agcagccgcggtaataccaactccaagagtgtgtatgagagttgttgcagttaaaaggtccgtagtggctgggggaccat
agtatacaagggcgagagatgaaatccaagatgtggactcagcgaggcgaaagcgatgtctagtaagtgctcggtgatca
aggacgaagggtagaggagcgaaagtgattagataccgctgtagttttaccagtaaaagatgccgagaaatcgagtgttc
gggctctgatagtatgctcgcaagggtgaaaatt

>KM977840_Listv28_(Eulimnogammarus_verrucosus)*
tttgatgtaactatgtttaagaataagatctatcagttagttgttaaggtaatggcttaacaagactatgacggataacg
gtattactttgtaatattccggagaaggagcctgagagattgctactaagtctaaggattgcagcaggggcgaaacttga
cctatgatatgaattgaggcagttatgagtagtat-taagtagtattgtaagtatataataaatcggagggtcgagtgcc
agcagccgcggtaatacttgttccgatagtgtgtatgatgattgatgcagttaaaaagtctgtagtgcattgaggtatat
tgtatggttaggagagagatgaaattgataaactggatgaacagaagcgaaagctataacttaaatgtattattagaaca
aggacgtaagctagaggatcgaagatgattagataccattgtagttctagcagtaaactatgttaagaaattaattatat
tgactct---------------------------

>KM977841_Listv28_(Eulimnogammarus_verrucosus)*
tttgatgtaactatgtttaagaataagatctatcagttagttgttaaggtaatggcttaacaagactatgacggataacg
gtattactttgtaatattccggagaaggagcctgagagattgctactaagtctaaggattgcagcagggacgaaacttga
cctatgatatgaattgaggcagttatgagtagtat-taagtagtattgtaagtatataataaatcggagggtcgagtgcc
agcagccgcggtaatacttgttccgatagtgtgtatgatgattgatgcagttaaaaagtctgtagtgcattgaggtatat
tgtatggttaggagagagatgaaattgataaactggatgaacagaagcgaaagctataacttaaatgtattattagaaca
aggacgtaagctagaggatcgaagatgattagataccattgtagttctagcagtaaactatgttaagaaattaattatat
tgactctgatagtatgatcgcaagattgaaaatt

>KX379715.1_Nosema_sp._LS10M3_small_subunit_ribosomal_RNA_gene,_partial_sequence
tttgatgtaactatgtttaagaataagatctatcagttagttgttaaggtaatggcttaacaagactatgacggataacg
gtattactttgtaatattccggagaaggagcctgagagattgctactaagtctaaggattgcagcaggggcgaaacttga
cctatgatatgaattgaggcagttatgagtagtat-taagtagtattgtaagtatataataaatcggagggtcgagtgcc
agcagccgcggtaatacttgttccgatagtgtgtatgatgattgatgcagttaaaaagtctgtagtgcattgaggtatat
tgtatggttaggagagagatgaaattgataaactggatgaacagaagcgaaagctataacttaaatgtattattagaaca
aggacgtaagctagaggatcgaagatgattagataccattgtagttctagcagtaaactatgttaagaaattaattatat
tgactctgatagtatgatcgcaagattgaaaatt

>L39111.1_Nosema_bombycis_small_subunit_ribosomal_RNA_gene
tttgatgtaactatgtttaagaataagatctatcagttagttgttaaggtaatggcttaacaagactatgacggataacg
gtattactttgtaatattccggagaaggagcctgagagattgctactaagtctaaggattgcagcaggggcgaaacttga
cctatgatattaattgaggcagttatgagtagtatataagtagtattgtaagtacataataaatcggagggtcgagtgcc
agcagccgcggtaatacttgttccgatagtgtgtatgatgattgatgcagttaaaaagtctgtagtggattaaggtatac
tgtatggttaggagagagatgaaattgataaactggatgaacagaagcgaaagctgtaacttaaatgtattattagaaca
aggacgtaagctagaggatcgaagatgattagataccattgtagttctagcagtaaactatgttgagaaattaattatat
tgactctgatagtatgatcgcaagattgaaaatt

>EU267796.1_Vairimorpha_ceraces_16S_ribosomal_RNA_gene,_partial_sequence
tttgatgtaactatgtttaagaataagatctatcagttagttgttaaggtaatggcttaacaagactatgacggataacg
gtattactttgtaatattccggagaaggagcctgagagattgctactaagtctaaggattgcagcaggggcgaaacttga
cctatgatattaattgaggcagttatgagtagtatataagtagtattgtaagtacataataaatcggagggtcgagtgcc
agcagccgcggtaatacttgttccgatagtgtgtatgatgattgatgcagttaaaaagtctgtagtgcattaaggtatac
tgtatggttaggagagagatgaaattgataaactggatgaacagaagcgaaagctgtaacttaaatgtattattagaaca
aggacgtaagctagaggatcgaagatgattagataccattgtagttctagcagtaaactatgttgagaaattaattatat
tgactctgatagtatgatcgcaagattgaaaatt

>AF141129.1_Vairimorpha_lymantriae_small_subunit_ribosomal_RNA_and_spacer_region
ttttatgtaactacgtttaagagtgagacctatcagctagttgttaaggtaatggcttaacaaggcagtgacgggtaacg
gtattactttgtaatattccggagaaggagcctgagagacggctactaagtctaaggattgcagcaggggcgaaacttga
cctatggatttttctgaggcagttatgggaagtattatattcatattttaaaaatataattaattggagggtcaagtgcc
agcagccgcggtaatacttgttccaagagtgtgtatgatgattgatgcagttaaaaagtccgtagtgcaatgaggtgtac
tgtatagttgggagaaagatgaaattaacgaactggacgaacagaagcgaaagctgtaacttgtatgtattttttgaaca
aggacgtaagctggaggagcgaagatgattagataccattgtagttccagcagtaaactatgcctagaaattaagttttt
tggctctgatagtatgatcgcaagattgaaaatt

>DQ996241.1_Vairimorpha_necatrix_small_subunit_ribosomal_RNA_gene,_complete_sequ
tttaatgtaactgcgtttaagagtgagacctatcagctagttgttaaggtaatggcttaacaaggcaatgacgggtaacg
gtattactttgtaatattccggagaaggagcctgagagacggctactaagtctaaggattgcagcaggggcgaaacttga
cctatggatttttctgaggcagttatgggaagtattctattcatattgtaaaagtataattaattggagggtcaagtgcc
agcagccgcggtaatacttgttccaagagtgtgtatgatgattgatgcagttaaaaagtccgtagtgcaatgaggtgtac
tgtatagttgggagagagatgaaattgacgaactggacgaacagaagcgaaagctgtaacttgtatgtattttttgaaca
aggacgtaagctggaggagcgaagatgattagataccattgtagttccagcagtaaactatgcctagaaatttagttttt
tggctctgatagtatgatcgcaagattgaaaatt
