# Supplementary material for: Genetic diversity of Microsporidia in the circulatory system of endemic amphipods from different locations and depths of ancient Lake Baikal
Source: PeerJ. 2018 Aug 2;6:e5329. doi: 10.7717/peerj.5329 (PMC6076988; doi:10.7717/peerj.5329)
Supplement: Supplemental Information 1 [file peerj-06-5329-s005.nexus]

#NEXUS
Begin taxa;
	Dimensions ntax=68;
		Taxlabels
			AF023245.1
			AF056014.1
			AF056015.1
			AF141129.1
			AF394528.1
			AJ431366.2
			DQ996241.1
			EU267796.1
			FJ389667.1
			FJ496356.1
			FJ755959.1
			FJ755992.1
			FJ756017.1
			FJ756022.1
			FJ756111.1
			FJ756170.1
			FJ756173.1
			FJ756186.1
			FJ794867.1
			GQ258752.1
			GU823485.1
			HE584634.1
			HE584635.1
			HG005137.1
			JN938583.1
			JX915760.1
			KC203457.1
			KF135645.1
			KM657354.1
			KM977839_U
			KM977840_L
			KM977841_L
			KM977842_M
			KM977843_M
			KM977844_L
			KM977845_M
			KM977846_L
			KP027301_B
			KR080135_B
			KR190602.1
			KR871380.1
			KT762153.1
			KT956053_B
			KT956054_L
			KT956056_B
			KT956057_L
			KT956058_L
			KT956059_L
			KT956060_L
			KT956063_K
			KT956064_L
			KT956065_L
			KX379715.1
			KX757849.1
			KY200851.1
			KY458981_L
			KY458982_B
			KY458983_L
			KY458984_O
			KY458985_O
			KY458986_P
			KY458987_P
			KY458988_P
			KY458989_B
			L39111.1_N
			MG063425.1
			U10883.1_E
			U78176.1_N
			;
End;
Begin trees;
	Translate
		1 AF023245.1,
		2 AF056014.1,
		3 AF056015.1,
		4 AF141129.1,
		5 AF394528.1,
		6 AJ431366.2,
		7 DQ996241.1,
		8 EU267796.1,
		9 FJ389667.1,
		10 FJ496356.1,
		11 FJ755959.1,
		12 FJ755992.1,
		13 FJ756017.1,
		14 FJ756022.1,
		15 FJ756111.1,
		16 FJ756170.1,
		17 FJ756173.1,
		18 FJ756186.1,
		19 FJ794867.1,
		20 GQ258752.1,
		21 GU823485.1,
		22 HE584634.1,
		23 HE584635.1,
		24 HG005137.1,
		25 JN938583.1,
		26 JX915760.1,
		27 KC203457.1,
		28 KF135645.1,
		29 KM657354.1,
		30 KM977839_U,
		31 KM977840_L,
		32 KM977841_L,
		33 KM977842_M,
		34 KM977843_M,
		35 KM977844_L,
		36 KM977845_M,
		37 KM977846_L,
		38 KP027301_B,
		39 KR080135_B,
		40 KR190602.1,
		41 KR871380.1,
		42 KT762153.1,
		43 KT956053_B,
		44 KT956054_L,
		45 KT956056_B,
		46 KT956057_L,
		47 KT956058_L,
		48 KT956059_L,
		49 KT956060_L,
		50 KT956063_K,
		51 KT956064_L,
		52 KT956065_L,
		53 KX379715.1,
		54 KX757849.1,
		55 KY200851.1,
		56 KY458981_L,
		57 KY458982_B,
		58 KY458983_L,
		59 KY458984_O,
		60 KY458985_O,
		61 KY458986_P,
		62 KY458987_P,
		63 KY458988_P,
		64 KY458989_B,
		65 L39111.1_N,
		66 MG063425.1,
		67 U10883.1_E,
		68 U78176.1_N
;
tree TREE1 = (((((((((1[&height=3.751252896120286E-17,height_95%_HPD={0.0,8.326672684688674E-17},height_median=2.7755575615628914E-17,height_range={0.0,1.6653345369377348E-16},length=0.042878427187479355,length_95%_HPD={0.031146832659051604,0.05394671649189983},length_median=0.042503550169571164,length_range={0.02751911769801374,0.06442037932059125}]:0.04291661555694503,22[&height=3.7438612647978…
End;
