# Supplementary material for: Genetic diversity of Microsporidia in the circulatory system of endemic amphipods from different locations and depths of ancient Lake Baikal
Source: PeerJ. 2018 Aug 2;6:e5329. doi: 10.7717/peerj.5329 (PMC6076988; doi:10.7717/peerj.5329)
Supplement: Supplemental Information 2 [file peerj-06-5329-s006.newick]

((((KM657354.1:0.01769557597648419023,((KM977839_U:0.00918925191402983343,((KP027301_B:0.00221334483834056961,KR871380.1:0.00221334483834056961)75:0.00382308843408846188,KY458981_L:0.00603643327242903149)19:0.00315281864160080194)29:0.00584227889881175355,((KT956057_L:0.00874791380349534964,(KY458984_O:0.00672624986629788424,KY458985_O:0.00672624986629788424)31:0.00202166393719743764)63:0.00504927777795849408,KT956065_L:0.01379719158145384372)13:0.00123433923138774326)3:0.00266404516364260324)1:0.00154007156210325680,(KT956060_L:0.00636702366853728052,KT956064_L:0.00636702366853728052)97:0.01286862387005016650)100:0.05328048482261457663,((((((((FJ755959.1:0.00399292844804782776,KT956063_K:0.00399292844804782776)11:0.00243962854077334201,(FJ756173.1:0.00611828285250581860,((KM977844_L:0.00386680696494551279,KT956053_B:0.00386680696494551279)12:0.00151922044751595653,(KR080135_B:0.00393502425390931942,KT956054_L:0.00393502425390931942)4:0.00145100315855214990)1:0.00073225544004434928)0:0.00031427413631535117)11:0.00183246782731605329,(FJ756022.1:0.00546265587985864109,MG063425.1:0.00546265587985864109)40:0.00280236893627860972)1:0.00054309547917530399,((KM977842_M:0.00312333694362368353,KM977843_M:0.00312333694362368353)87:0.00418262671950961340,KM977845_M:0.00730596366313329693)35:0.00150215663217923012)15:0.00079624878512637998,(KM977846_L:0.00367461980259506382,KR190602.1:0.00367461980259506382)28:0.00592974927784387096)11:0.00960592070183652336,KY200851.1:0.01921028978227545814)77:0.01383855777983591939,GQ258752.1:0.03304884756211137753)100:0.06219457248659257531,((((((((AF023245.1:0.04291661555694503694,HE584634.1:0.04291661555694503694)45:0.01071878001950771209,(FJ496356.1:0.04320789345935083237,(FJ756170.1:0.03097281073791155470,KF135645.1:0.03097281073791155470)13:0.01223508272143927766)2:0.01042750211710191666)38:0.02707854427521522167,((((AJ431366.2:0.00088232422097941909,FJ389667.1:0.00088232422097941909)100:0.02918254952763599253,HG005137.1:0.03006487374861541162)83:0.00586486512004663618,(GU823485.1:0.01624720724161832219,JN938583.1:0.01624720724161832219)90:0.01968253162704372561)75:0.00327469313109549076,(KC203457.1:0.01081816071874211471,(U10883.1_E:0.00121511279119063120,U78176.1_N:0.00121511279119063120)100:0.00960304792755148351)94:0.02838627128101539610)100:0.04150950785191045989)11:0.02153752440515718791,(AF394528.1:0.00079374099095080863,FJ794867.1:0.00079374099095080863)100:0.10145772326587437773)40:0.02565415348246685712,HE584635.1:0.12790561773929204348)85:0.01724694924132147422,((((FJ756017.1:0.00827998338162763692,KT762153.1:0.00827998338162763692)20:0.01515976033495874953,(FJ756186.1:0.00105909864176034763,JX915760.1:0.00105909864176034763)100:0.02238064507482601107)94:0.04937228794582534941,(KT956058_L:0.05809031406027875821,KT956059_L:0.05809031406027875821)25:0.01472171760213294989)1:0.01190974583074713711,KX757849.1:0.08472177749315884521)0:0.06043078948745464474)13:0.00809137517557276253,((((FJ755992.1:0.01860180748910911230,FJ756111.1:0.01860180748910911230)1:0.05142895850054440832,(KY458982_B:0.05921205468719267784,KY458983_L:0.05921205468719267784)99:0.01081871130246084278)87:0.00602664444747494366,((KY458986_P:0.00713597444653771285,(KY458987_P:0.00200194953420296251,KY458988_P:0.00200194953420296251)85:0.00513402491233475033)32:0.00861319486351724839,KY458989_B:0.01574916931005496123)100:0.06030824112707350304)32:0.01681459871531931771,KT956056_B:0.09287200915244778199)97:0.06037193300373849825)72:0.05800925582171734263,((AF141129.1:0.01035873267621173488,DQ996241.1:0.01035873267621173488)86:0.05298779023773347863,((EU267796.1:0.00194064116612596704,L39111.1_N:0.00194064116612596704)100:0.00605037953929407624,((KM977840_L:0.00123746805513758051,KX379715.1:0.00123746805513758051)63:0.00063438930455192444,KM977841_L:0.00187185735968950495)99:0.00611916334573053833)100:0.05535550220852519798)100:0.19698118508203721344)100:0.11600977792919967002)19:0.02272728768750192918)21:0.01477689830588765907,AF056014.1:0.05773923405531436459,AF056015.1:0.05773923405531436459);
